# Supplementary material for: Whole-Genome Sequence Analysis of Antibiotic Resistance, Virulence, and Plasmid Dynamics in Multidrug-Resistant E. coli Isolates from Imported Shrimp
Source: Foods. 2024 Jun 5;13(11):1766. doi: 10.3390/foods13111766 (PMC11171581; doi:10.3390/foods13111766)
Supplement: Supplementary file 1 [file foods-13-01766-s001.zip]

Archive with 3 entries (2 files):
- supplementary/
- supplementary/foods-3002867-supplementary.pptx
- supplementary/TableS1_Genes of Unique Region EC15 & ECV01.xlsx
