# Supplementary material for: Whole-Genome Sequence Analysis of Antibiotic Resistance, Virulence, and Plasmid Dynamics in Multidrug-Resistant E. coli Isolates from Imported Shrimp
Source: Foods. 2024 Jun 5;13(11):1766. doi: 10.3390/foods13111766 (PMC11171581; doi:10.3390/foods13111766)
Supplement: Supplementary file 1 [file foods-13-01766-s001.zip › supplementary/TableS1_Genes of Unique Region EC15 & ECV01.xlsx]

## Sheet: EC15-2263-2310 kb
Table S1. Gene lists of unique regions on EC15
Product	Locus tag	Start	End	Size (bp)
integrase family protein	EcolC_2052	2263784	2265079	1295
protein of unknown function DUF1233 excisionase putative	EcolC_2053	2265099	2265350	251
exonuclease RNase T and DNA polymerase III	EcolC_2054	2265423	2267900	2477
protein of unknown function DUF1482	EcolC_2055	2267993	2268184	191
hypothetical protein	EcolC_2056	2268937	2269155	218
protein of unknown function DUF1391	EcolC_2057	2269315	2269470	155
putative regulator of cell division encoded by prophage	EcolC_2059	2270128	2270358	230
protein of unknown function DUF1019	EcolC_2060	2270342	2270863	521
hypothetical protein	EcolC_2061	2270895	2271809	914
protein of unknown function DUF977	EcolC_2062	2271850	2272272	422
putative methyltransferase	EcolC_2063	2272269	2272625	356
hypothetical protein	EcolC_2068	2273778	2273957	179
Integrase catalytic region	EcolC_2069	2274292	2275605	1313
hypothetical protein	EcolC_2070	2276067	2276399	332
addiction module antitoxin, RelB/DinJ family	EcolC_2071	2276932	2277171	239
addiction module toxin, RelE/StbE family	EcolC_2072	2277171	2277458	287
Hok/gef cell toxic protein	EcolC_2073	2277530	2277685	155
hypothetical protein	EcolC_2074	2277902	2278153	251
hypothetical protein	EcolC_2075	2278220	2278498	278
protein of unknown function DUF1277	EcolC_2076	2278500	2279549	1049
antitermination protein	EcolC_2077	2279563	2280315	752
cold-shock DNA-binding domain protein	EcolC_2078	2280737	2280937	200
cold-shock DNA-binding domain protein	EcolC_2079	2281250	2281465	215
hypothetical protein	EcolC_2080	2281714	2281845	131
lysis S family protein	EcolC_2081	2282219	2282434	215
protein of unknown function DUF1327	EcolC_2082	2282439	2282750	311
lysozyme	EcolC_2083	2282747	2283280	533
phage-tail assembly-like protein	EcolC_2084	2283292	2283774	482
cold-shock DNA-binding domain protein	EcolC_2085	2281250	2281465	212
hypothetical protein	EcolC_2086	2284675	2284851	176
GnsAGnsB family protein	EcolC_2087	2285023	2285196	173
protein of unknown function DUF1398	EcolC_2088	2285348	2285758	410
hypothetical protein	EcolC_2089	2285816	2286049	233
DNA packaging Nu1	EcolC_2090	2286438	2286983	545
terminase GpA	EcolC_2091	2286958	2288883	1925
head-to-tail joining protein W gpW family protein	EcolC_2092	2288880	2289086	206
phage portal protein, lambda family	EcolC_2093	2289083	2290684	1601
peptidase S49	EcolC_2094	2290665	2291984	1319
lambda head decoration protein D HDPD	EcolC_2095	2291994	2292326	332
major capsid protein E	EcolC_2096	2292382	2293407	1025
putative DNA-packaging protein	EcolC_2097	2293449	2293844	395
head-tail attachment protein	EcolC_2098	2293856	2294209	353
prophage minor tail Z family protein	EcolC_2099	2294297	2294797	500
minor tail U	EcolC_2100	2294794	2295189	395
Ig domain protein group 2 domain protein	EcolC_2101	2295197	2295937	740
phage minor tail protein G	EcolC_2102	2295953	2296375	422
phage tail assembly protein T	EcolC_2103	2296357	2296791	434
phage tail tape measure protein, lambda family	EcolC_2104	2296784	2299345	2561
minor tail family protein	EcolC_2105	2299342	2299671	329
phage minor tail protein L	EcolC_2106	2299671	2300369	698
NLP/P60 protein	EcolC_2107	2300375	2301118	743
lambda tail assembly I	EcolC_2108	2301115	2301687	572
Protein of unknown function DUF1983	EcolC_2109	2301748	2305227	3479
virulence-related outer membrane protein	EcolC_2110	2305295	2305894	599
prophage tail fibre domain protein	EcolC_2111	2305959	2308982	3023
tail assembly chaperone gp38	EcolC_2112	2308982	2309557	575
resolvase domain	EcolC_2113	2309655	2310245	590
DNA-binding transcriptional regulator	EcolC_2114	2310562	2310795	233
*Locus tag is based on E. coli ATCC 8739

## Sheet: ECV01-3673-3711 kb
Table S1. Gene lists of unique regions on ECV01
Product	Locus tag*	Start	End	Size (bp)
OmpA/MotB domain protein	EcolC_3350	3673225	3674148	923
MotA/TolQ/ExbB proton channel	EcolC_3351	3674151	3675014	863
RNA polymerase, sigma 28 subunit, FliA/WhiG	EcolC_3352	3675027	3675743	716
flagellar basal body-associated protein FliL	EcolC_3353	3675763	3676230	467
flagellar hook-length control protein	EcolC_3354	3676238	3677299	1061
hypothetical protein	EcolC_3355	3677296	3677607	311
flagellar protein FliS	EcolC_3356	3677612	3678004	392
flagellar hook-associated 2 domain protein	EcolC_3357	3678027	3679343	1316
flagellin domain protein	EcolC_3358	3679595	3680509	914
transcriptional regulator, CadC	EcolC_3359	3680995	3681837	842
conserved hypothetical protein	EcolC_3360	3681896	3682873	977
flagellar hook-associated protein 3	EcolC_3361	3682890	3683819	929
flagellar hook-associated protein FlgK	EcolC_3362	3683834	3685210	1376
Rod binding protein-like protein	EcolC_3363	3685400	3685699	299
flagellar P-ring protein	EcolC_3364	3685699	3686799	1100
flagellar L-ring protein	EcolC_3365	3686814	3687479	665
flagellar basal-body rod protein FlgG	EcolC_3366	3687682	3688467	785
flagellar basal-body rod protein FlgF	EcolC_3367	3688546	3689283	737
flagellar basal body FlaE domain protein	EcolC_3368	3689283	3690485	1202
flagellar hook capping protein	EcolC_3369	3690628	3691341	713
flagellar basal-body rod protein FlgC	EcolC_3370	3691341	3691772	431
flagellar basal-body rod protein FlgB	EcolC_3371	3691775	3692110	335
flagella basal body P-ring formation protein FlgA	EcolC_3372	3692192	3692929	737
anti-sigma-28 factor, FlgM	EcolC_3373	3693010	3693288	278
conserved hypothetical protein	EcolC_3374	3693301	3693729	428
hypothetical protein	EcolC_3375	3693856	3694785	929
glycosyl transferase family 2	EcolC_3376	3694964	3697408	2444
cytidyltransferase-related domain protein	EcolC_3377	3697526	3697921	395
flagellar export protein FliJ	EcolC_3378	3697924	3698358	434
ATPase, FliI/YscN family	EcolC_3379	3698361	3699698	1337
flagellar assembly protein FliH	EcolC_3380	3699691	3700401	710
flagellar motor switch protein FliG	EcolC_3381	3700405	3701415	1010
flagellar M-ring protein FliF	EcolC_3382	3701393	3703039	1646
flagellar hook-basal body complex protein FliE	EcolC_3383	3703044	3703385	341
putative sigma54 specific transcriptional regulator	EcolC_3384	3703400	3704386	986
surface presentation of antigens (SPOA) protein	EcolC_3385	3704773	3705624	851
surface presentation of antigens (SPOA) protein	EcolC_3386	3705617	3705988	371
flagellar biosynthetic protein FliP	EcolC_3387	3705985	3706737	752
export protein FliQ family 3	EcolC_3388	3706740	3707012	272
flagellar biosynthetic protein FliR	EcolC_3389	3707014	3707796	782
type III secretion exporter	EcolC_3390	3707786	3708925	1139
type III secretion FHIPEP protein	EcolC_3391	3708909	3711002	2093
*Locus tag is based on E. coli ATCC 8739
